# Supplementary material for: Effects of Alexandrium pacificum Exposure on Exopalaemon carinicauda: Hepatopancreas Histology, Antioxidant Enzyme Activity, and Transcriptome Analysis
Source: Int J Mol Sci. 2025 Feb 13;26(4):1605. doi: 10.3390/ijms26041605 (PMC11855214; doi:10.3390/ijms26041605)
Supplement: Supplementary file 1 [file ijms-26-01605-s001.zip]

Archive with 1 entries (1 files):
- ijms-3463717-supplementary.pdf
